# Supplementary material for: A Wearable Strain Sensor Utilizing Shape Memory Polymer/Carbon Nanotube Composites Measuring Respiration Movements
Source: Polymers (Basel). 2024 Jan 29;16(3):373. doi: 10.3390/polym16030373 (PMC10857196; doi:10.3390/polym16030373)
Supplement: Supplementary file 1 [file polymers-16-00373-s001.zip]

Archive with 2 entries (2 files):
- File S1.pdf
- Movie S1.mp4
